# Supplementary material for: Efficient Production of Fc Fusion Proteins in the Cytoplasm of Escherichia coli: Dissecting and Mitigating Redox Heterogeneity
Source: Int J Mol Sci. 2022 Nov 25;23(23):14740. doi: 10.3390/ijms232314740 (PMC9737693; doi:10.3390/ijms232314740)
Supplement: Supplementary file 1 [file ijms-23-14740-s001.zip]

Archive with 1 entries (1 files):
- ijms-2021778-supplementary.pdf
